# Supplementary material for: Decreased miR-106a inhibits glioma cell glucose uptake and proliferation by targeting SLC2A3 in GBM
Source: BMC Cancer. 2013 Oct 14;13:478. doi: 10.1186/1471-2407-13-478 (PMC3853007; doi:10.1186/1471-2407-13-478)
Supplement: Additional file 1: Table S1 — WHO grade,Sex and Age of 19 glioma patients. [file 1471-2407-13-478-S1.xlsx]

## Sheet: Sheet1
ID	Tissues	WHO Grade	Sex	Age
1	glioma	II	F	30
2	glioma	II	M	44
3	glioma	II	M	36
4	glioma	II	M	36
5	glioma	II	M	37
6	glioma	II	F	25
7	glioma	III	M	55
8	glioma	III	F	45
9	glioma	III	M	39
10	glioma	III	F	67
11	glioma	III	M	39
12	glioma	III	F	57
13	glioma	IV	M	37
14	glioma	IV	M	47
15	glioma	IV	F	52
16	glioma	IV	M	36
17	glioma	IV	F	60
18	glioma	IV	M	21
19	glioma	IV	F	34
